# Supplementary material for: Partial Replacement of Diet with Dehulled Adlay Ameliorates Hepatic Steatosis, Inflammation, Oxidative Stress, and Gut Dysbiosis in Rats with Nonalcoholic Fatty Liver Disease
Source: Nutrients. 2023 Oct 16;15(20):4375. doi: 10.3390/nu15204375 (PMC10610228; doi:10.3390/nu15204375)
Supplement: Supplementary file 1 [file nutrients-15-04375-s001.zip]

Archive with 1 entries (1 files):
- nutrients-2618154-supplementary.pdf
